# Supplementary material for: Killer-cell immunoglobulin-like receptors define a potent effector program in human γδ T cells
Source: JCI Insight. 2026 Apr 23;11(11):e201160. doi: 10.1172/jci.insight.201160 (PMC13313560; doi:10.1172/jci.insight.201160)
Supplement: Supporting data values [file jciinsight-11-201160-s013.xlsx]

## Sheet: Fig.1B
	CMV-	CMV+
	10.0197	0.843493
	17.563	1.81116
	9.00444	10.5494
	4.99478	0.271825
	4.06762	0.850301
	12.7023	1.56484
	4.59557	3.31854
	1.98482	0.714129
	5.8751	1.76296
	1.96047	16.6095
	1.64378	2.21136
	13.8754	1.79914
	1.41541	1.74907
	22.2569	0.677975
	5.37931	1.54584
	0.995842	0.636695
	7.82677	2.72849
	11.4673	2.88287
	8.93349	2.22808
	12.963	0.518324
	12.0095	2.24176
	11.2304
	12.0264
	16.0032
	10.7861
	10.8384
	54.1211
	3.70142
	2.02071
	5.99176
	4.43626
	1.46734
	5.52613
	6.76358
	2.9638

## Sheet: Fig.1D
	CMV-	CMV+
	8.14	34.5
	10.6	10.1
	3.33	43.2
	5.92	41.1
	6.09	22.4
	60.9	16.2
	5.67	63.6
	23.4	24.5
	4.42	23
	17.6	15.7
	23.3	22.8
	4.32	7.39
	6.71	29.3
	6.12	52.8
	2.42	5.82
	7.63	10.9
	10.9	34.7
	13.6	8.49
	23.2	12.7
	11.2	18.3
	17.6	17.5
	28.5
	6.88
	12.1
	5.92
	7.71
	4.74
	13.9
	11.3
	17.3
	14.6
	2.72
	7.28
	4.1
	6.72

## Sheet: Fig.1E
	CMV-	CMV+
	54	24.6
	75	31.9
	44.9	45.6
	76.2	30.5
	57.5	26.8
	10.2	31.6
	17.1	26.8
	31.7	81.4
	49.8	19.4
	62.4	48.7
	47.8	60.1
	24.4	63.8
	21.9	40.3
	49.4	43.7
	46.8	32.8
	51.4	58.6
	44.1	63.5
	39.5	36.8
	27.9	43
	53.5	78.5
	27.8	88.8
	84.1
	82.8
	41.9
	77
	76.6
	41.6
	49.8
	61.8
	59.9
	52.7
	44.9
	41.4
	66.1
	37.6

## Sheet: Fig. 1F
	CMV-	CMV+	CMV-	CMV+	CMV-	CMV+
	3.82	54.2	8.57	19.8	19.3	2.53
	14.4	16.3	10.4	6.77	12.3	10
	10.3	45.6	2.69	43.8	1.58	29.1
	13.6	60.4	3.32	6.33	11.2	4.42
	7.57	43	3.15	2.63	21.1	2.16
	4.21	7.98	68.2	24.5	1.17	3.79
	7.66	36.7	4.31	25.6	11.2	95.2
	48.7	48.5	8.54	9.97	35.7	4.73
	7.08	61.7	4.29	2.34	2.37	14.3
	49	61.1	4.28	12.8	4.4	27.9
	47	57.5	12.2	6.12	18.2	29.6
	2.03	10.4	5.1	8.52	1.46	4.03
	3.32	17.2	11.8	2.67	1.55	60.8
	2.36	18.7	6.79	1.92	0.9	71.8
	5.41	9.21	2.16	7.19	1.39	1.65
	6.34	8.72	17.8	10.3	2.68	14.2
	3.94	32.1	15.8	39	1.02	17.4
	7.08	10.8	14.7	8.16	4.26	6.57
	14	5.09	25.9	18.9	9.49	3.99
	13.9	16.6	13.9	21.3	4.51	18.9
	19.8	39.2	17.9	3.42	9.66	39.9
	6.63		32.4		3.92
	40.2		4.41		6.06
	7.32		12.6		5.13
	14.8		6.73		2.9
	15		6.8		11.4
	10.6		4.64		2.79
	15.7		15.1		4.38
	11.5		12.6		3.69
	3.86		21.2		2.34
	27.8		13.4		3.17
	4.6		4.14		0.6
	14		7.19		1.56
	4.74		4.04		3.58
	16.5		3.38		5.56

## Sheet: Fig.1I
	Left Panel					Right Panel
		CMV-	CMV+				CMV-	CMV+
		0.18	24.8				16.1	4.75
		0.29	0.86				2.83	2.88
		0.19	0.31				2.62	3.37
		0.98	1.51				2.69	16.4
		4.3	6.22				2.72	26
		0.18	0.92				3.36	22.2
		1.51	1.35				3.89	6.03
		3.48	2.69				2.69	26.8
		0.32	9.6				8.05	20
		0.23	3.15				1.79	33.6
		0.09	5.39				1.11	5
		0.14	1.9				1.26	7.5
		0.14	0.78				1.72	10.2
		1.04	0.5				4.33	7.24
		0.74	2.6				9	70

## Sheet: Fig.2B
	CD27		CD56		CD57		CX3CR1		2B4		LILRB1		CD16		GzmB		Perforin
	KIR-	KIR+	KIR-	KIR+	KIR-	KIR+	KIR-	KIR+	KIR-	KIR+	KIR-	KIR+	KIR-	KIR+	KIR-	KIR+	KIR-	KIR+
	66.1	4.1	6.73	93.9	36.6	89.9	5.74	16.9	70.7	99.4	29.7	92.4	0.4	3.74	10.7	27.6	48.7	53.7
	82.2	22.5	7.88	75.7	10.4	68.1	57.2	80.2	29.3	94	6.16	41.2	3.44	34.8	7.05	53.1	45.8	68.6
	93.7	1.71	7.18	96.8	3.85	90.2	12.4	9.43	14	99.3	4.2	56.6	0.88	49.7	2.98	84.3	75.8	84.7
	66.4	19.2	32.3	82.1	31.8	90	8.87	10	54.7	99.3	33.6	76.4	16.5	72.9	32.3	81.7	78.7	89.5
	93.4	3.38	3.08	76.2	5.92	94.8	16.6	51.7	15.4	99.2	5.74	58.9	0	16.4	4.26	93.7	72.5	87.8
	98.5	75.8	4.07	22.9	3.81	36.5	8.88	43.6	16.9	82.6	4.16	49.8	0.17	12.3	3.25	41	41.9	59
	53.7	18.6	33.5	56.6	37.3	58.5	18.8	37.8	62	98	43.9	78.4	16.7	54.6	30.3	63.3	63.5	84.2
	97.9	19	4.26	29.5	0.91	25.5	14	30.1	10.3	94.6	0.91	64.9	0.3	0.75	2.43	72.9	69.6	80.2
	74.6	34	12.4	24.6	26.6	66.3	47.5	69.1	56.8	99.6	17.3	52.1	2.34	28.7	22.7	68	71.2	85.4
	88.1	21.8	5.83	65.4	60	58	4.55	3.85	70.8	99.1	7.83	49.6	0.35	14.8	51.4	83.6	69.1	88
	99	87.3	14.1	31.7	1.16	13.8	24.3	21.5	9.89	50.8	21.6	63	0.35	16.4	1.2	19.6	80.4	77.8
	13.4	2.99	47.5	54.1	38.3	63.7	16.9	33.5	94.7	99.9	88.2	96.4	23.7	55.1	77	90.8	54.3	61.7
	99.1	94.7	13.8	4.51	13.5	5.74	25.2	34.2	47.3	12.7	49.9	25	11.2	4.51	22.5	6.97	48.5	43.9
	90.9	35.7	18.1	73.8	8.13	12	21.9	35.4	31.7	74.9	20.5	32.3	1.67	4.18	13.5	10.3	35.6	61.5
	87.2	35.2	21.4	37.1	16.7	60.2	50.2	62.1	32.3	85.2	22.1	76.8	8.34	48.3	13.3	55.7	53.9	58.7
	99	79.2	20.4	50.7	3.94	32.3	4.62	10.7	23.5	90.3	16.8	66.7	1.54	47.8	5.14	49.6	50.5	62.5
	71.7	24.3	28.5	63.2	32	71.9	18.6	13.6	49.1	95.9	41.6	73.8	8.77	41.9	33.5	70.2	55.7	69
	98	82.6	14.7	28.6	3.12	54	9.73	54.4	17.6	84.8	19.3	75.5	0.84	9.01	3.3	35.7	68.2	90.4
	28.5	10.3	37	52.8	56.9	79.6	36.5	54.3	78.9	96.8	77.2	95.4	14.4	31.5	57.1	78.5	45.2	31.2
	73.4	71.1	18.4	31.1	27.8	35.6	24.7	59	39.7	91.1	24	24.4	28.1	33.3	18.5	44.4	63.4	89.2
	93.4	61.1	6.21	40.9	6.72	44	15	29.8	20	74.6	6.78	46.1	0.19	22.8	4.31	39.4
	92.7	78.9	6.01	26.3	9.99	26.3			28	64.9	9.07	27.2	0	3.51	4.99	23.7
	77.5	76.9	15.4	69.2	2.37	30.8			54.2	92.3	17.4	30.8	0	15.4	2.77	30.8
	99.1	81.6	2.04	16.5	1.36	17			8.58	51.9	1.53	11.7	0.05	5.34	1.24	23.8
	97.9	87.5	4.12	12.5	0	12.5			9.28	50	5.15	25	0	12.5	1.03	25
	95.3	66	3.01	29	9.49	44			21.8	84	2.86	29	0.6	24	6.02	45
	77.8	51.9	13.1	68.8	62.1	75			79.2	95.7	35.4	80.8	3.81	49.5	60.2	79.3
	88.1	93.8	21.4	25	25	18.8			53.6	68.8	29.8	43.8	2.38	0	15.5	18.8
	91.6	23.4	12.8	83.9	5.42	36			24.5	97.2	11.8	74.6	8.7	71.5	8.37	64.7
	97.6	90.4	11.2	15.4	4.55	10.6			13.7	27.9	17.1	35.6	1.37	10.6	4.25	10.6
	37.8	40.8	54.8	74	26.4	39.9			91.9	99.5	70.6	94.8	24.2	64.1	48	65.4
	97.1	18.7	11.3	45.1	7.1	22			26.2	98.4	31.5	86.1	3.34	32.2	7.31	61.5
	33.9	6.93	55	84.8	53.4	74.8			84.3	98.4	78.3	97.6	62.1	93.3	62.2	87.5
	54.7	47.9	22.7	10.4	4.76	12.5			74.5	67.7	52.5	65.6	1.22	9.38	7.45	21.9
	29.6	14.5	43	45.8	39.8	46.1			80.9	97	76.8	95.1	63.6	84.2	54.1	72.9
	97.9	86	15.5	50.5	1.44	12.6			24.4	79	19.2	46.9	1.23	6.43	2.16	14.8
	93.3	94	12.5	20.7	10.2	7.76			43.4	22.4	27.2	53.2	1.07	4.74	16.6	10.6
	95.9	77.8	11.2	30.3	3.73	39.3			20	80.6	21.7	75	3.27	40.9	6.3	58.1
	85.4	60.9	12.5	8.99	41.9	79.8			68.6	98.3	48.5	81	6.69	5.87	34.6	65.5
	88.3	24.1	14.6	14.4	16.9	67.2			36.5	92.3	33.7	74.9	6.64	13.8	19.7	53.8
	95.7	83.1	12.9	37.9	8.53	19.4			30.4	77.4	28.6	64.5	2.29	8.87	7.61	29.8

## Sheet: Fig.2C
	CD27		CD56		CD57		CX3CR1		2B4		LILRB1		CD16		GzmB		Perforin
	KIR-	KIR+	KIR-	KIR+	KIR-	KIR+	KIR-	KIR+	KIR-	KIR+	KIR-	KIR+	KIR-	KIR+	KIR-	KIR+	KIR-	KIR+
	83.8	7.75	53.3	91.2	11.4	60.6	24.3	38.8	69.5	98.6	13.3	85.2	10.5	79.9	4.76	18.3	43.8	90.8
	81.5	76.6	61.3	89.2	15.1	12.4	22.1	47.1	72.4	97.1	12	9.01	10.3	28.6	19.9	26.6	56.7	65.3
	27.6	11.2	80.7	97.8	64	62.1	7.07	12.1	84.6	100	9.05	15.1	31.9	51.1	52.1	54	78	83.7
	88	90.6	48	59.4	4	6.25	7.55	24	62.7	96.9	1.33	12.5	0	15.6	8	12.5	89.3	75
	87.2	81.7	15.7	57.8	12.2	14.7	27.7	42.3	54.2	91.7	1.04	6.42	0	13.8	8.28	25.7	63.4	71.6
	87.8	50.6	41.5	90.4	10.8	51.6	15.8	44.4	47.7	99.3	3.81	24.8	5.01	55.6	12.4	61.5	51.9	75.9
	68.1	53.2	82.1	97.1	29.5	37.1	35	72.2	88	99.7	5.18	22.1	4.38	13.9	23.9	30.4	61	67.4
	91.6	69.5	38.6	79	1.2	14.3	49.8	77.9	42.2	98.1	2.41	17.1	0	9.52	6.02	72.4	53	79
	93.2	85.9	51.2	65.2	7.52	14.1	50	60.1	75.9	89.6	3.32	14.1	4.02	20.7	7.17	27.4	72.2	85.9
	29.4	15.7	88.8	93	48.4	73	4.86	18.1	99.4	99.9	20.5	61.7	31.5	73.7	61.5	87.1	86.2	93.2
	68.8	37.3	54.1	86.4	16.2	37.1	45.2	70.2	97.4	99.3	36.7	68.6	34.9	75.8	23.8	41.4	97	98.9
	91.7	81.8	11.4	17.9	0.59	3.11	20.9	49.9	82.4	86	62.3	62.6	2.21	8.49	25.3	46.5	61.1	77.4
	96.7	95	29.8	50	0.78	6.21	25.3	29.2	94.8	97.2	18.4	27.3	1.49	7.76	3.03	7.76	49.1	58.7
	91.6	72	23.3	40	1.3	40	15.3	39.4	56.1	80	5.93	20	2.19	16	4.63	8	59.9	66.9
	81.5	69.5	62.9	69.4	21.2	46.2	21.5	53.8	95.3	98.7	17.9	23	32	55.8	15.6	24.1	58.8	69.2
	95.7	81.4	28.1	58.8	8.89	40	27.1	62.5	73.2	91.5	8.91	30.9	4.09	33.1	11.5	39.6	28.3	67.4
	56.2	5.6	71.6	97.4	40.1	93.5	26.1	56.7	98.8	99.9	48.3	87	39.8	93.5	36.2	86.2	50.7	59.4
	53.8	19	70.8	94.1	50.1	82.2	23	41.4	98.9	99	61.5	86.8	53.9	87.7	38.9	49.2	80.3	86.3
	47.7	44.8	60.7	73.3	23.6	35.9	30.5	64.6	96.3	98.7	51.5	60.2	40.8	43.9	27.7	32	46	52.2
	16.2	8.01	82.9	86.4	87.8	95.3	30.8	52.6	95	100	60.2	92.1	88.2	96.7	72.7	77.9	76.6	82
	92.5	85.7	39.6	72.9	2.1	18.4	16.5	33	89.2	99.3	1.16	20.4	0.36	22.6	1.74	26.5
	92.8	73.8	63.5	77.3	2.35	5.13			63.9	86.8	0.75	3.18	0.96	4.89	8.24	24
	88	70.3	74	94.2	8.65	31.4			96.5	99.7	8.65	39.5	2.24	14.7	28.4	70.6
	85.8	57.9	44	75.8	8.72	33.5			60.6	98.1	4.76	15.5	5.49	23.5	10.8	51
	97.8	78.7	84.8	93	4.35	13.9			82.6	99.1	6.52	9.57	4.35	21.7	10.9	28.3
	67.3	53.3	61.3	85.8	18.6	26.9			80.8	97.7	2.74	7.89	7.24	12.2	23.5	41.3
	76.8	70	88	90.8	53.4	64.8			95.8	98.9	18.2	32.2	33.9	52.1	56.3	77.8
	92.1	95.7	63	87.5	3.17	10.6			91	99.6	1.59	18.8	1.06	9.41	8.99	29.8
	59.5	38.3	84.3	95	48.2	53.3			88.5	100	11.2	14.5	4.97	9.84	42.5	69.8
	97.3	92.9	24.3	38.6	0.98	7.87			81	81.9	8.8	21.3	3.94	20.5	2.93	11.8
	73.6	55.3	72.4	92.2	8.59	18.6			98.2	98.5	72.7	93	37.7	64.6	34.6	47.9
	92	54.8	29.6	70.4	1.03	21.8			91.8	96.1	33.4	71.4	2.94	30.9	5.41	40
	75.3	82.3	35.1	32.1	21.1	30.5			98.8	99.6	34.3	31.5	12.2	19.5	26.9	24.2
	81	66.9	42.5	62.7	1.12	2.11			95.4	98.6	79.9	87.3	8.71	25.4	3.1	4.23
	84.7	50.8	33.2	71	2.59	10.4			98	99.7	75.2	89.3	21.8	60.3	10.4	35.6
	84.7	60.3	42.4	58.1	2.58	18.3			96.9	97.5	23.9	38.2	30.9	68.2	11.1	26.9
	87.1	76.6	28.3	63.8	4.19	31.3			98.5	99.5	29.9	55	4.33	30.7	46.1	57.7
	91.8	89	43.6	49.2	2.04	9.9			98.9	99.6	47.5	63.9	23.1	38.3	6.41	14.4
	83	70	66.2	90.1	15.2	44.2			99.1	100	45	82.4	26	51.9	20.9	48.1
	88.5	81.6	49.7	58.4	2.08	11.9			81.5	87.2	16.5	25.2	9.59	19.8	4.61	9.91
	83.2	73.6	18.5	37.9	2.44	7.27			92.9	93.1	19.6	35.1	6.5	16.5	7.63	15.5

## Sheet: Fig.2D
	CD27		CD56		CD57		CX3CR1		2B4		LILRB1		CD16		GzmB		Perforin
	KIR-	KIR+	KIR-	KIR+	KIR-	KIR+	KIR-	KIR+	KIR-	KIR+	KIR-	KIR+	KIR-	KIR+	KIR-	KIR+	KIR-	KIR+
	54.5	21.1	28.2	73.7	17.3	36.8	10.5	20.8	52.7	94.7	22.7	47.4	21.8	5.26	8.18	47.4	50.9	57.9
	85	17.9	9.05	69	7.56	81	38.1	59.8	23.4	94	7.02	71.7	0.2	15.7	6.55	61	44.4	56.6
	91.5	8.89	6.36	96.3	6.36	81.3	9.49	10.6	13.6	99	6.36	50.3	0	10.3	5.08	84	73.3	63.2
	87.5	22.2	4.17	77.8	8.33	68.9	13.2	28	15.7	93.3	6.02	66.7	0	57.8	6.94	84.4	77.3	88.9
	96.5	40.6	3.53	46.9	3.09	50	8.2	31.2	12.6	68.8	5.3	25	0.44	6.25	2.87	43.8	68	62.5
	96.6	69.5	8.32	33.9	3.03	35.6	16.8	23.2	19.9	71.2	8.32	42.4	1.77	16.9	2.14	35.6	39.8	74.6
	85.5	3.04	14	92.1	12.3	85.5	14.9	52.2	31.6	99.9	16.7	92.3	3.51	91	11	83.9	61.4	96.3
	73.7	38.3	15	51.1	18.7	44.7	17.4	49.4	33.3	80.9	21.3	59.6	0.33	25.5	22	68.1	63	85.1
	81.5	32.3	15.4	51.2	22	38.3	31.7	53.9	48.5	96	21.8	42.8	3.86	26.4	21.8	66.2	73	87.1
	65.7	10.3	20.7	88.8	24.6	81.9	4.42	36	50.9	95.6	23.1	78.5	8.88	6.54	28.7	87.3	78.1	77
	91.5	66.7	11.4	43.8	2.05	19.8	16.7	19.9	14.8	58.3	13.1	58.3	1.18	36.5	3.36	26	80.2	100
	53.6	7.37	26.1	40.1	17	40.9	19.2	24.6	59.9	98.1	53.7	92	18.1	48.4	43.4	84.9	53.7	41.1
	95	93.8	23.6	18.1	1.07	9.38	46.9	44.5	33.8	24.4	12.5	43.8	0.29	10	1.32	13.8	42.3	46.5
	81.2	0.81	15.3	99.3	7.68	48.8	15.3	28.6	25.3	99.7	19.5	97	3.34	15.3	11.8	75.9	54.4	72.4
	93.1	73.8	9.13	39.6	3	30.7	31.8	49.8	12.4	68.3	5.85	33.7	2.25	29.7	2.61	20.8	53.1	62.8
	91.8	59.1	31.2	74.1	9.42	38.4	67.7	69.8	37.3	97.8	28.3	84.3	1.78	31.4	15.7	45.6	45.7	42.1
	84.9	14.5	15.8	92.6	10.8	72.1	16.2	43.8	26.8	94.5	21.3	76.4	7.03	60.3	11.2	65.8	63.3	76.3
	93.7	45.5	9.42	68.5	4.5	64	9.81	31.2	21.7	86	20.7	80.3	1.87	56.7	6.87	59	70.4	88
	54.3	11.1	41.1	88.8	40.8	87.5	12.5	55.8	57.7	97.6	50.5	92.1	3.03	10.6	39.1	82	38.6	39.2
	90.4	66.7	8.38	83.3	7.19	50	13.4	37.5	16.2	100	10.2	50	7.19	50	2.99	50	64.6	91.9
	94.7	78	5.4	22	4.99	75.4	15.2	30.1	20.4	93.2	5.54	28.4	2.63	17.8	3.74	66.1
	91.9	81.4	5.24	37.2	21.2	37.2			39.1	69.8	4.87	23.3	0.56	9.3	12.7	37.2
	93.1	48.3	11	31	2.52	27.6			29.6	58.6	5.73	24.1	0.46	6.9	6.65	48.3
	93.4	66.3	3.34	19.8	5.12	34.9			16.9	62.8	4.18	10.5	0.26	4.65	4.86	37.2
	95.1	57.9	6.17	47.4	4.94	31.6			16	73.7	3.7	15.8	0	10.5	2.47	42.1
	92.8	44.7	2.9	21.1	4.35	52.6			13	73.7	3.38	36.8	0.48	26.3	2.9	63.2
	92.3	60.1	11.4	51.9	43.4	78.5			56.9	94.9	36.4	75.3	2.33	36.1	43.6	78.5
	91.6	70.6	4.55	31.4	8.77	47.1			25.6	84.3	8.77	62.7	0.32	15.7	6.49	51
	92.4	22.5	11.3	80	3.68	48.8			24.6	93.8	6.52	78.1	1.13	70.6	3.68	70.6
	95.3	69.8	14.6	14	1.47	58.1			28.2	72.1	9.88	73.3	0.29	62.8	4.42	60.5
	84.5	25.7	22.3	80.6	4.87	21.9			36.4	99.2	35.2	92.7	6.72	70.1	12.3	67.3
	90.7	68.3	22.1	42.1	2.15	19.1			34.9	72.1	33.9	74.3	2.43	16.9	4.56	23
	22.9	10	54.6	75.7	59.5	74.6			85.2	99.6	76.2	91.5	56.1	80.4	69.4	83.6
	88.6	80.4	7.93	21.4	2.79	5.36			27.2	66.1	19.2	78.6	0.98	14.3	4.83	12.5
	33.5	0.9	37.1	73.5	7.93	13.9			72.1	99.9	69.1	98.9	61.4	93.8	52.4	72.6
	20.8	23.8	77	74.4	70.5	70.9			85.6	91.1	79.7	80.6	20.1	37.4	67.8	63.4
	86.5	67.3	15.5	40.6	7.85	51.8			38.7	82.5	21.1	83.3	1.22	10.4	16.3	53.8
	93.1	87.5	11.3	24	3.9	19.8			26.6	61.5	19.4	50.5	1.84	27.1	4.19	23.4
	95.7	68.6	7.22	47.7	3.79	34.9			22.1	82.6	12.2	83.7	3.04	39.5	5.85	55.8
	88.8	75	10.6	62.5	3.8	58.3			15.3	66.7	12	66.7	1.8	41.7	4.73	41.7
	90.1	80.7	28.4	63.9	3.1	19.3			42.6	79.5	20.4	47	2.34	22.9	7.55	32.5

## Sheet: Fig.3A
	CMV-	CMV+
	32009	45617
	21658	31421
	17085	31583
	18322	41378
	23899	174029
	20263	29420
	23047	75232
	21907	50247
	24815	34394
	22300	20896
	25669	32908
	26834	23058
	15962	18505
	18952	9436
	16068	17328
	29300	29822
	17434	23081
	15054	14690
	19684	25720
	40607	20501
	13114	21517
	11727
	13738
	13952
	23593
	8202
	11674
	7644
	15769
	13060
	11239
	16859
	22396
	13170
	13207

## Sheet: Fig.3B
	CD27		CD57		GzmB
	KIR-	KIR+	KIR-	KIR+	KIR-	KIR+
	8.25	5.07	95.1	83.2	77.8	26
	79.2	37.5	37.1	54.7	38.5	47.1
	75.4	9.9	11.8	66.8	25	59.7
	69.3	21	30.7	87.3	67.3	80.3
	61.6	5.36	31.3	92.8	46.5	91.8
	77.4	55.2	15.2	48.6	29.2	57.6
	53.8	10.1	28.1	78.1	41.9	76.2
	68.2	26.9	66.1	25.3	77.9	72.5
	91.6	36.8	16.8	60.9	32.6	65.6
	36.2	17.1	51.4	69.3	69.4	86.2
	85.8	16.7	22.4	50.8	24.6	82.7
	41.7	63.3	32.5	6.12	61.8	11.6
	25.3	4.33	21.9	17.9	57.3	71.4
	25.1	3.48	64.5	46.3	72	71.2
	38.5	55.9	36.5	50.5	40.9	36.7
	94.6	71.3	6.75	36.8	8.82	45.4
	58	10.2	26.1	87.5	31.2	81.5
	78.5	22.1	29.4	66	50.1	63.2
	86.6	26.9	16.5	78.3	23.9	48.4
	67.1		55		53.7
	66.9		27.3		22
	75.6		10		19.1

[truncated: 20 more sheets: Fig.3C, Fig.3D, Fig.3E, Fig.5A, Fig.5B, Fig.S1A, Fig.S1B, Fig.S1C, Fig.S2, Fig.S3A, Fig.S3B, Fig.S3C, Fig.S4A, Fig.S4B, Fig.S4C, Fig.S5A, Fig.S5B, Fig.S5C, Fig. S6A, Fig.S6B]
